# Supplementary material for: Continuous Live-Cell Culture Imaging and Single-Cell Tracking by Computational Lensfree LED Microscopy
Source: Sensors (Basel). 2019 Mar 11;19(5):1234. doi: 10.3390/s19051234 (PMC6427468; doi:10.3390/s19051234)
Supplement: Supplementary file 1 [file sensors-19-01234-s001.zip]

Archive with 1 entries (1 files):
- sensors-448344-supplementary.mp4
